# Supplementary material for: Predicting women’s career decisiveness in the ICT sector: A serial multiple mediation model among MIS students
Source: PLoS One. 2024 Dec 20;19(12):e0316154. doi: 10.1371/journal.pone.0316154 (PMC11661593; doi:10.1371/journal.pone.0316154)
Supplement: S1 Data — (ZIP) [file pone.0316154.s001.zip]

Archive with 4 entries (4 files):
- 241Data.sav
- Explanation.docx
- Questionairre Form - EN.pdf
- Questionairre Form - TR.pdf
